# Supplementary material for: The Helicobacter pylori type IV secretion system promotes IL-8 synthesis in a model of pediatric airway epithelium via p38 MAP kinase
Source: PLoS One. 2017 Aug 15;12(8):e0183324. doi: 10.1371/journal.pone.0183324 (PMC5557493; doi:10.1371/journal.pone.0183324)
Supplement: S1 Supplementary Spreadsheet — (XLSX) [file pone.0183324.s001.xlsx]

## Sheet: Figure 1
Figure 1 A PMSS1		Dose IL8
MOI 0
965.682	895.196	1481.15	2001.51	1467.99	1689.19	1990.67	1517.92	1898.16
MOI 1
6992.82	8751.03	12990.6	14976.4	17561.4	30353.3	11404.4	19183.3	8009.62
MOI 10
14561.8	20046.4	17667.3	25846.2	30043.2	13636.7	24069.9	32006.9	25149.3
MOI 100
9746.06	20840.4	12445.6	19199.8	48538.9	16007.4	26980.9	27341	36785.4
Figure B J166		Dose IL8
MOI 0
965.682	537.514	988.646	1800.94	281.246	311.908	292.513	315.064	554.891	2001.51
MOI 1
6106.73	3972.87	7888.9	8648.02	3467.43	4938.86	3137.75	3018.1	3346.84	8470.9
MOI 10
7805.89	2943.44	6725.62	10869.5	4597.76	5186.26	6731.32	4882.19	5839.6	12580.4
MOI 100
5415.62	3972.87	6872.93	11926.5	4759.76	5224.12	5238.74	13926.4	15046.6	10787.7
Figure C PMSS1		Dose IL6
MOI 0
10.325	7.11	2.599	13.331	13.378	5.634	11.838	14.684	7.365
MOI 1
23.425	10.43	22.684	69.911	14.936	20.799	26.002	32.623	16.597
MOI 10
29.979	23.419	24.288	14.449	59.409	37.035	28.936	20.916	62.713
MOI 100
42.051	20.648	19.432	21.32	35.797	43.097	33.851	56.802	61.14
Figure D J166		Dose IL6
MOI 0
10.325	13.6	19.1	5.635	2.179	3.724	7.11
MOI 1
26.655	33.249	50.236	7.05	13.507	19.68	18.355
MOI 10
20.887	47.08	56.31	6.198	26.443	40.269	21.785
MOI 100
49.328	50.939	82.177	20.999	25.02	29.75	17.842

## Sheet: Figure 2
Figure 2 A _PMSS1 _ Infant IL8				Figure 2 B PMSS1_ Juvenile IL8				Figure 2 C PMSS1_ Adult IL8
MOI 0	MOI 1	MOI 10		MOI 0	MOI 1	MOI 10		MOI 0	MOI 1	MOI 10
977.33	1788.84	35991.3		3117.39	4079.42	29550.2		467.638	3304.8	12854.8
3108.55	1553.43	51101		1400.32	3474.89	47158.8		3955.94	6357.97	14687.9
6010.26	9569.25	21430.1		3942.2	20587.2	39745.7		8510.95	-261.712	-4765.69
2465.71	429.682	7997.93						5951.41	2237.92	-749.728
6218.8	6412.01	45628.5
2885.89	1066.87	8358.26
3518.57	2797.92	42234.9
3210.05	3015.26	28139.7
4507.65	2918.05	23497.5
5368.41	8793.54	23289.9
Figure 2 D_ PMSS1 Infant IL6				Figure 2 E_ PMSS1_ Juvenile IL6				Figure 2 F_PMSS1_Adult IL6
MOI 0	MOI 1	MOI 10		MOI 0	MOI 1	MOI 10		MOI 0	MOI 1	MOI 10
4.576	-0.51	11.019		1.35	-0.21	3.938		13.994	-10.738	35.968
10.303	35.634	349.689		4.058	6.367	193.321		5.58	37.169	75.36
3.72	5.425	18.729		21.571	-4.392	114.988		0.316	1.31	2.914
5.3	-2.558	0.842						0.048	4.213	14.05
11.164	-1.036	28.037
1.685	8.533	30.839
1.607	18.567	132.736
0.659	0.923	3.045
5.337	17.598	14.425

## Sheet: Figure 3
Figure 3 Live vs Heat-killed H. pylori
Live	Heat-Killed
50112	25164.3
13702	24575.6
57325.3	11675.6
25297.7	18606.2
24742.2
80734.3
78066.6
36572.7
54024.5
27470.7
24109.9
42636
34187.4
36253.8
62313.3

## Sheet: Figure 4
Figure 4 A KO_PMSS1 Infant_ IL8
	Wildtype (PMSS1)						CagY k/o						CagA k/o
MOI 0	977.33	2465.71	6218.8	3518.57	3210.05	5368.41	977.33	2465.71	6218.8	3518.57	3210.05	5368.41	977.33	2465.71	6218.8	3518.57	3210.05	5368.41
MOI 1	1788.84	429.682	6412.01	2797.92	3015.26	8793.54	853.854	1069.57	810.614	1838.72	8895.86	3630.76	2741.05	1887.64	7611.43	2956.77	9678.52	873.78
MOI 10	35991.3	7997.93	45628.5	42234.9	28139.7	23289.9	11189.6	5678.36	24368.7	15341	16043.2	21637.3	30608.8	6349.2	24434.6	30434.5	2223.85	1023.03
Figure 4 B KO_PMSS1_ Juvenile_IL8
	Wildtype (PMSS1)			CagY k/o			CagA k/o
MOI 0	3117.39	1400.32	3942.2	3117.39	1400.32	3942.2	3117.39	1400.32	3942.2
MOI 1	4079.42	3474.89	20587.2	4591.53	-429.724	12391.5	4598.25	2340.15	6488.01
MOI 10	29550.2	47158.8	39745.7	7133.43	7041.89	31681.7	24320.1	27939.7	28531.5
Figure 4 C KO_PMSS1_Adult_IL8
	Wildtype (PMSS1)			cagY KO			cagA KO
MOI 0	3955.94	8510.95	5951.41	3955.94	8510.95	5951.41	3955.94	8510.95	5951.41
MOI 1	6357.97	-261.712	2237.92	8162.57	-1201.86	-3861.18	11973.7	2325.08	-4297.67
MOI 10	14687.9	-4765.69	-749.728	18441.4	-3152.38	212.08	28446.5	-999.174	3334.78
Figure 4 D KO_PMSS1_Infant_IL6
	Wildtype (PMSS1)						CagY k/o						CagA k/o
MOI 0	4.576	5.3	11.164	1.685	1.607	5.337	4.576	5.3	11.164	1.685	1.607	5.337	4.576	5.3	11.164	1.685	1.607	5.337
MOI 1	-0.51	-2.558	-1.036	8.533	18.567	17.598	-1.359	0.395	3.922	3.039	11.676	3.283	3.492	1.722	3.407	3.287	24.787	3.77
MOI 10	11.019	0.842	28.037	30.839	132.736	14.425	15.683	-2.368	9.405	39.636	59.266	26.964	44.922	-3.917	10.391	27.919	22.225	-1.252
Figure 4 E KO_PMSS1_Juvenile_IL6
	Wildtype (PMSS1)			CagY k/o			CagA k/o
MOI 0	1.35	4.058	21.571	1.35	4.058	21.571	1.35	4.058	21.571
MOI 1	-0.21	6.367	-4.392	0.686	1.441	24.915	0.61	4.311	11.062
MOI 10	3.938	193.321	114.988	4.354	7.67	115.765	7.289	22.748	291.102
Figure 4 F KO_PMSS1_Adult_IL6
	Wildtype (PMSS1)			cagY KO			cagA KO
MOI 0	5.58	0.316	0.048	5.58	0.316	0.048	5.58	0.316	0.048
MOI 1	37.169	1.31	4.213	19.055	0.824		22.277	4.21	1.818
MOI 10	75.36	2.914	14.05	166.258	5.325	9.534	242.232	5.25	28.551

## Sheet: Figure 5
Figure 5A NOD1 Message
INFANT	ADULT
13.205	7.883
8.496	8.441
13.341	8.188
12.057	11.728
	6.854
	7.061
	9.243
	7.721
	10.729
Figure 5B NOD1 agonist dose
Treatment	Infant					Adult
Vehicle	0	0	0	0	0	0	0	0
1	0.893489	0.958406	0.500675	0.18737	-0.0097808	-0.277171	0.198548	-0.695379
10	1.66696	2.30564	1.831	-0.463474	0.249782	0.737204	0.000853	-0.470118
50	1.34493	1.77372	3.61539	-0.0713206	0.548541	3.15197	1.57745	0.160266
100	1.02007	2.27906	2.08318	-0.5721	0.119421	1.45315	1.43698	-0.474886
Figure 5C NOD1_agonist_ML130 inhibitor
Treatment	Infant						Adult
Vehicle	0	0	0	0	0	0	0	0	0	0	0	0	0	0
iE-DAP	3615.49	14334.8	3021.81	3763.53	945.14	9831.37	8954.37	510.816	465.143	2364.74	7598.92	4451.34	2789.45	2650.51
ML130 + iE-DAP	1961.85	0	0	0	537.537	1985.2	3235.25	0	0	0	0	2197.86	2250.28	897.854

## Sheet: Figure 6
Figure 6 A - NOD1-ML130
Animal #	Media	H. pylori	H. pylori+ ML130
1	1507.08	50112	79158.8
2	2751.97	13702	26027.3
3	1860.86	57325.3	54787.1
4	892.935	25297.7	18992
5	2505.43	24742.2	17356.2
6	6347.58	110008	65341.7
Figure 6 B- NF-kB-JSH-23
Animal #	Media	H. pylori	H. pylori +JSH-23
1	7666.9	80734.3	68831.6
2	20834	78066.6	50677.7
3	12690.9	36572.7	30919.7
4	25536.7	54024.5	74046.9
Figure 6 C- p38- SB203580
Animal #	Media	H. pylori	H. pylori +SB203580
1	13873.4	27470.7	12553.1
2	11239.9	24109.9	8656.7
3	24890.8	42636	18626.1
4	16440.6	34187.4	15989.2
5	18308.1	36253.8	19158
6	7821.3	62313.3	49071.3
